# Supplementary material for: Hydrocarbon Sorption in Flexible MOFs—Part I: Thermodynamic Analysis with the Dubinin-Based Universal Adsorption Theory (D-UAT)
Source: Nanomaterials (Basel). 2022 Jul 14;12(14):2415. doi: 10.3390/nano12142415 (PMC9317873; doi:10.3390/nano12142415)
Supplement: Supplementary file 1 [file nanomaterials-12-02415-s001.zip]

Archive with 1 entries (1 files):
- nanomaterials-1770267-supplementary.pdf
